# Supplementary material for: Salt intake moderates the association between BMI and cardiometabolic risk: evidence from an occupational cohort in Beijing
Source: Front Nutr. 2026 Apr 22;13:1815741. doi: 10.3389/fnut.2026.1815741 (PMC13144143; doi:10.3389/fnut.2026.1815741)
Supplement: Supplementary file 1 [file Data_Sheet_1.zip]

Archive with 2 entries (2 files):
- (NEW)supplement 2.pdf
- (NEW)supplement 1.pdf
